# Supplementary material for: The large universal Pantoea plasmid LPP-1 plays a major role in biological and ecological diversification
Source: BMC Genomics. 2012 Nov 15;13:625. doi: 10.1186/1471-2164-13-625 (PMC3505739; doi:10.1186/1471-2164-13-625)
Supplement: Additional file 1 — Table S1. Phenotypes encoded on the LPP-1 genomes of Group I-III Pantoea spp. Table showing the phenotypes, as well as the genetic loci for these phenotypes, encoded on the LPP-1 genomes of Group I, II and III Pantoea strains. The presence/absence of a particularly genetic locus and phenotype in each Group is indicated by a + or -, respectively, and the strain number designations follow those indicated in Table 1. The phenotypes are further subdivided into groups according to their function, including those factors which are conserved (core) among all twenty Pantoea spp., and those potentially involved in transport and catabolism of metabolic substrates, inorganic ion assimilation, resistance to antimicrobials and heavy metal, host colonization and persistence and putative pathogenesis and antibiosis factors. [file 1471-2164-13-625-S1.xlsx]

## Sheet: Table S1
Table S1: Phenotypes encoded on the LPP-1 genomes of Group I-III Pantoea spp.
	Group I	Strain #	Group II	Strain #	Group III	Strain #
Core factors
Pigment production - crtEXYIBZ	+	All	+	All	+	All
Thiamine biosynthesis - thiOSGF	+	All	+	All	+	All
Cellobiose/arbutin/salicin transport and catabolism - ascBFG	+	All	+	All	+	All
1,3-diaminopropane production - dat-ddc	+	All	+	All	+	All
Malate:quinone oxidase - mqo	+	All	+	All	+	All
Branched chain amino acid transporter - azlCD	+	All	+	All	+	All
Transport and catabolism of metabolic substrates
Maltose/maltotriose transport and catabolism - malGFEKLMQPT	+	All	-	-	+	All
Cellobiose/arbutin/salicin transport and catabolism - bglBFG	+	1-5,7	+	9,10	-	-
Malonate catabolism - mdcABCDEFGH	-	-	-	-	+	All
Oligogalactan transport and catabolism - ganKEFGABCLR	+	1-4,6-8	-	-	-	-
Fructoselysine transport and metabolism - frlABDR	+	3	-	-	-	-
Myo-inositol transport and catabolism - iolIT	-	-	-	-	+	1
Starch catabolism - gca	-	-	+	All	-	-
Xanthine dehydrogenase - yagTSRQ	+	All	+	1-9	-	-
Tartrate transport and catabolism - ttuABC	+	7	-	-	-	-
Tryptophan transport - mtr	+	6,8	-	-	-	-
Tyrosine catabolism - tutB-tpl	-	-	-	1-8	-	-
D-methionine transport - metQIN	+	1-4,7,8	-	-	-	-
Gamma-aminobutyrate transport and metabolism - gabPT	+	All	-	-	-	-
Formate dehydrogenase - hypA-F; hycA-I; hydN ; fdhA	-	-	-	-	+	1
Inorganic ion assimilation
Iron acquisition- Siderophore biosynthesis - dfoJACS	+	All	-	-	-	-
Iron acquisition - Siderophore receptor - fhuE	+	All	+	1-8	+	All
Iron acquisition - Siderophore receptor - fepA	+	1-5,7,8	-	-	+	All
Iron acquisition - Siderophore receptor - fhuA	+	All	+	1-9	+	2
Iron acquisition - Siderophore receptor	+	7	-	-	+	All
Iron acquisition - Siderophore receptor	-	-	-	-	+	All
Iron acquisition - Siderophore receptor - fct	-	-	-	-	+	1
Iron acquisition - Siderophore receptor - fhuE	-	-	-	-	+	All
Iron acquisition - Siderophore receptor - fyuA	-	-	-	-	+	1
Iron acquisition - Siderophore receptor	-	-	-	-	+	1
Iron acquisition - transporter - sitABCD	+	All	+	1-9	-	-
Pyrimidine catabolism - rutRABCDEFG	-	-	+	All	-	-
Nitrate/nitrite catabolism - narIJYGK	-	-	-	-	+	2
Nitric oxide reduction - norVR	-	-	-	-	+	2
Resistance to antimicrobials and heavy metals
Ampicillin resistance locus - bla-ampR	+	2,5,7,8	-	-	-	-
Tellurite resistance - terZABCDEF	+	8	-	-	-	-
RND superfamily multidrug efflux pump - emrAB	-	-	+	All	-	-
RND superfamily multidrug efflux pump - emrAB	+	All	-	-	+	All
RND superfamily multidrug efflux pump - emrAB	+	7,8	-	-	-	-
RND superfamily multidrug efflux pump - eefABC	+	7	-	-	-	-
RND superfamily multidrug efflux pump - emrAB	-	-	-	-	+	1
RND superfamily multidrug efflux pump - emrAB	-	-	-	-	+	All
LPS modification/Antimicrobial peptide resistance - arnBCATEF	-	-	+	All	+	All
LPS modification/Antimicrobial peptide resistance - pagP	+	1-4,7,8	-	-	+	All
Chromate resistance transporter - chrAB	+	8	-	-	-	-
Arsenate resistance/efflux - arsCBR	+	1,3,5,6	-	-	-	-
Colonization and persistence factors
Type I fimbria biosynthesis - stbABCDE	+	2	-	-	-	-
Type I fimbria biosynthesis - fimABCI	+	1,5,7,8	-	-	-	-
Type I fimbria biosynthesis - safABCD	+	2	-	-	-	-
Type I fimbria biosyntesis - fimABCI	-	-	-	-	+	2
Type I fimbria biosynthesis - stbABCDE	-	-	-	-	+	2
Type I fimbria biosynthesis (cable pili) - cblABCD	-	-	+	9	-	-
Type I fimbria biosyntesis - fimABCI	-	-	+	9	-	-
Flagellum biosynthesis - fliC	-	-	-	1-8	-	-
Type V autotransporter adhesin - aidA-I	+	2	-	-	-	-
Cyclic B-glucan biosynthesis - ndvB	+	7	+	1-8	-	-
2,3-butanediol biosynthesis - budABCR	-	-	+	1-9	-	-
Pathogenicity and antibiosis factors
Type III secretion system - hrp locus	-	-	+	9,10	-	-
Type III secretion system effector - sopB	-	-	-	-	+	2
Type VI secretion system	+	8	+	1,4,7	-	-
Type VI secretion system effector (orphan) - vgrG	-	-	-	-	+	1
Type VI secretion system effector (orphan) - hcp	-	-	-	-	+	2
Bacteriocin/immunity protein - aat-aai	+	2	-	-	-	-
Bacteriocin/immunity protein - kba-kbi	-	-	-	-	+	All
Polyketide/Non-ribosomal peptide synthase locus	-	-	+	2,5	-	-
